# Supplementary material for: Updated description of Diospyrosdussaudii Lecomte (Ebenaceae), with lectotypification and notes on its distribution
Source: PhytoKeys. 2021 Nov 4;184:67–82. doi: 10.3897/phytokeys.184.71045 (PMC8585860; doi:10.3897/phytokeys.184.71045)
Supplement: XML Treatment for Diospyros dussaudii [file phytokeys.184.71045-treatment1.xml]

<!DOCTYPE tp:taxon-treatment
  PUBLIC "-//TaxonX//DTD Taxonomic Treatment Publishing DTD v0 20100105//EN" "tax-treatment-NSO.dtd">
<tp:taxon-treatment xmlns:tp="http://www.plazi.org/taxpub"><tp:treatment-meta><kwd-group><label>Taxon classification</label><kwd><named-content xmlns:xlink="http://www.w3.org/1999/xlink" content-type="kingdom">Plantae</named-content></kwd><kwd><named-content xmlns:xlink="http://www.w3.org/1999/xlink" content-type="order">Ericales</named-content></kwd><kwd><named-content xmlns:xlink="http://www.w3.org/1999/xlink" content-type="family">Ebenaceae</named-content></kwd></kwd-group><mixed-citation publication-type="journal"><person-group><name><surname>Duangjai</surname><given-names>Sutee</given-names></name><name><surname>Sinbumroong</surname><given-names>Aroon</given-names></name><name><surname>Chalermwong</surname><given-names>Porntawat</given-names></name><name><surname>Suekaew</surname><given-names>Padungsak</given-names></name><name><surname>Khammongkol</surname><given-names>Kwanjai</given-names></name><name><surname>Kiewbang</surname><given-names>Wittawat</given-names></name><name><surname>Rueangruea</surname><given-names>Sukid</given-names></name><name><surname>Thananthaisong</surname><given-names>Theerawat</given-names></name><name><surname>Suddee</surname><given-names>Somran</given-names></name></person-group><article-title>Updated description of <italic><tp:taxon-name><tp:taxon-name-part taxon-name-part-type="genus" reg="Diospyros">Diospyros</tp:taxon-name-part><tp:taxon-name-part taxon-name-part-type="species" reg="dussaudii">dussaudii</tp:taxon-name-part></tp:taxon-name></italic> Lecomte (<tp:taxon-name><tp:taxon-name-part taxon-name-part-type="family">Ebenaceae</tp:taxon-name-part></tp:taxon-name>), with lectotypification and notes on its distribution</article-title><source>PhytoKeys</source><day>04</day><month>11</month><year>2021</year><volume>184</volume><fpage>67</fpage><lpage>82</lpage><pub-id pub-id-type="doi">10.3897/phytokeys.184.71045</pub-id></mixed-citation></tp:treatment-meta><tp:nomenclature><tp:taxon-name>
              <object-id xmlns:xlink="http://www.w3.org/1999/xlink" content-type="arpha" xlink:type="simple">2FE0C846-309B-522E-ADA7-0B7576548638</object-id>
              <tp:taxon-name-part taxon-name-part-type="genus" reg="Diospyros">Diospyros</tp:taxon-name-part>
              <tp:taxon-name-part taxon-name-part-type="species" reg="dussaudii">dussaudii</tp:taxon-name-part>
            </tp:taxon-name><tp:taxon-authority>Lecomte, Notul. Syst. (Paris) 4: 113. 1928; in Fl. Indo-Chine 3: 954. 1930.</tp:taxon-authority></tp:nomenclature><tp:treatment-sec sec-type="material" id="SECID0EMOAG"><title>Type.</title><p>Laos. reçu le 4 October, 1913, <italic>Dussaud 120</italic> (lectotype designated here, P barcode P00721485; isolectotypes P barcode P00721486 and P02141495). Figs <xref ref-type="fig" rid="F1">1</xref> and <xref ref-type="fig" rid="F3">3</xref>–<xref ref-type="fig" rid="F5">5</xref>.</p><fig id="F3" position="float" orientation="portrait"><object-id xmlns:xlink="http://www.w3.org/1999/xlink" content-type="doi" xlink:type="simple">10.3897/phytokeys.184.71045.figure3</object-id><object-id xmlns:xlink="http://www.w3.org/1999/xlink" content-type="arpha" xlink:type="simple">3A6ED102-6EC5-5B76-BE93-F5169CB72823</object-id><label>Figure 3.</label><caption><p><italic><tp:taxon-name><tp:taxon-name-part taxon-name-part-type="genus" reg="Diospyros">Diospyros</tp:taxon-name-part><tp:taxon-name-part taxon-name-part-type="species" reg="dussaudii">dussaudii</tp:taxon-name-part></tp:taxon-name></italic><bold>A</bold> habit <bold>B</bold> branch and leaves <bold>C</bold> trunk and bark <bold>C1</bold> slash of bark <bold>D</bold> leaf venation, abaxial view <bold>E, F</bold> male inflorescences <bold>G, H</bold> female flower <bold>I–K</bold> immature fruits <bold>L, M</bold> mature fruits <bold>N, O</bold> fruit in cross section showing immature seeds (<bold>N</bold>) and mature seeds (<bold>O</bold>). Photographs by Aroon Sinbumroong (<bold>A–H, J, L–M</bold> and <bold>O</bold>) and Sukid Rueangruea (<bold>I, K</bold> and <bold>N</bold>).</p></caption><graphic xmlns:xlink="http://www.w3.org/1999/xlink" xlink:href="phytokeys-184-067-g003.jpg" position="float" orientation="portrait" xlink:type="simple" id="oo_606150.jpg"><uri content-type="original_file" xlink:type="simple">https://binary.pensoft.net/fig/606150</uri></graphic></fig><p>Tree, 8–15(–20) m tall, up to 20 cm in diameter; trunk straight, without buttresses; outer bark grey, smooth and sparsely lenticellate; inner bark thick, reddish-brown or blackish-brown; sapwood white. Young branches covered with hairs, persistent or later glabrous. Buds covered by bifarious scales, ca. 3.0 cm long, outside densely pubescent. Leaves alternate; petiole 8–9 mm long, with dense short brown hairs; blade subcoriaceous, oblong or elliptic-oblong, 12.0–16.2 × 3.8–5.0 cm, base attenuate to cuneate, apex acute to acuminate; mid-rib prominent and finely pubescent above, glabrous or slightly pubescent or puberulous below; secondary veins 7–10 on each side, grooved above, raised below; glabrous adaxially, glabrous to tomentose abaxially. Male inflorescences fasciculate, axillary or on older branches below the leaves, covered with bifarious scales at base. Male flowers 4-merous; pedicel ca. 1 mm long, pubescent; calyx tubular, with 4 short lobes, rounded at apex, 6.5–8.0 mm long, pubescent outside, glabrous inside; corolla white, salverform, pubescent outside, glabrous inside, tube ca. 8.0 mm long, cylindrical, lobes 4, lanceolate, 10.0 × 3.0–3.5 mm; stamens 12–16, arranged in 2 series, attached at base of corolla tube; filaments 1–3 mm long, sparsely pubescent; anthers triangular, ca. 1.8 mm long, apex apiculate, dehiscence sublateral. Female inflorescences 1-flowered, in the axils of leaves or on older branches below the leaves. Female flowers 4-merous; sessile or subsessile, pedicel up to ca. 3.0 mm long, bracteate; calyx green, tube ca. 6.0 mm long, pubescent outside, glabrous inside, lobes rounded, ca. 5.0 × 3.0 mm, pubescent outside, glabrous inside; corolla creamy-white to pale yellow, urceolate, tube ca. 9.0 mm long, ca. 7.0 mm in diameter, lobes elliptic, ca. 10.0 × 7.0 mm, pubescent outside, glabrous inside; staminodes 8, attached at the base of corolla tube; ovary globose, pubescent, 8-locular; style 1, ca. 1 mm long, glabrous, stigmas 4. Fruits globose or depressed-globose, covered with dense orange hairs, 3.8–5.0 × 4.0–5.0 cm, apex rounded, shortly apiculate, 8-locular; seeds 3–8 per fruit, light green when immature, turning yellow and orange when ripe; fruiting calyx divided to base, lobes ovate-oblong, spreading, ca. 4.0 × 5.0 mm, pubescent outside, glabrous inside; fruit stalk ca. 5.0 mm long; mesocarp 3.0–4.0 mm thick, cream with brown dots. Seeds ellipsoid to planoconvex, two faces flat and one face convex, glabrous, ca. 4.0 × 5.0 mm, black, endosperm smooth when young, but slightly ruminated when mature.</p><fig id="F4" position="float" orientation="portrait"><object-id xmlns:xlink="http://www.w3.org/1999/xlink" content-type="doi" xlink:type="simple">10.3897/phytokeys.184.71045.figure4</object-id><object-id xmlns:xlink="http://www.w3.org/1999/xlink" content-type="arpha" xlink:type="simple">C4790C2D-2261-54C3-8A5D-962C81CA5BA7</object-id><label>Figure 4.</label><caption><p><italic><tp:taxon-name><tp:taxon-name-part taxon-name-part-type="genus" reg="Diospyros">Diospyros</tp:taxon-name-part><tp:taxon-name-part taxon-name-part-type="species" reg="dussaudii">dussaudii</tp:taxon-name-part></tp:taxon-name></italic><bold>A</bold> fruiting branchlet <bold>B</bold> axillary bud <bold>C</bold> male inflorescence <bold>D</bold> male flower <bold>E</bold> opened corolla of male flower, showing stamens <bold>F</bold> stamens <bold>G</bold> female flower, side view <bold>H</bold> female flower, top view <bold>I</bold> opened corolla of female flower, showing eight staminodes attached at the base of corolla tube <bold>J</bold> ovary and stigma of female flower <bold>K</bold> fruit with four calyx <bold>L</bold> cross section of 8-seeded fruit <bold>M</bold> seeds, top view and side view and <bold>N</bold> the longitudinal section of seed, showing embryo. Drawn by W. Bhuchaisri from <italic>Sinbumroong &amp; Suekaew 04042020-1</italic> (<bold>A, B</bold> and <bold>K–N</bold>), <italic>Sinbumroong 12092020-1</italic> (<bold>C–F</bold>) and <italic>Sinbumroong 08052020-1</italic> (<bold>G–J</bold>).Scale bars: 1 cm (<bold>G–J, M, N</bold>); 2 cm (<bold>A, B, K, L</bold>); 5 mm (<bold>D–F</bold>); 8 mm (<bold>C</bold>).</p></caption><graphic xmlns:xlink="http://www.w3.org/1999/xlink" xlink:href="phytokeys-184-067-g004.jpg" position="float" orientation="portrait" xlink:type="simple" id="oo_606151.jpg"><uri content-type="original_file" xlink:type="simple">https://binary.pensoft.net/fig/606151</uri></graphic></fig></tp:treatment-sec><tp:treatment-sec sec-type="material" id="SECID0EDTAG"><title>Additional specimens examined.</title><p>Laos. Khammouan: Nam Theun, Kaeng Luang, landing area near waterfall, <named-content xmlns:xlink="http://www.w3.org/1999/xlink" content-type="dwc:verbatimCoordinates" xlink:type="simple"><named-content content-type="geo-json" specific-use="{&#34;type&#34;:&#34;Point&#34;,&#34;coordinates&#34;:[105.339167,17.762778]}" id="NCID0EMTAG" xlink:type="simple">17°45'46"N, 105°20'21"E</named-content></named-content>, 555 m alt., 7 November 2005, fr., <italic>Newman et al. LAO 833</italic> (<bold>E</bold>!, <bold>L</bold>!). Thailand. Nakhon Phanom Province: Ban Phaeng District, Phu Langka National Park, trail behind park headquarters, <named-content xmlns:xlink="http://www.w3.org/1999/xlink" content-type="dwc:verbatimCoordinates" xlink:type="simple"><named-content content-type="geo-json" specific-use="{&#34;type&#34;:&#34;Point&#34;,&#34;coordinates&#34;:[104.132833,17.985167]}" id="NCID0E1TAG" xlink:type="simple">17°59'06.60"N, 104°07'58.20"E</named-content></named-content>, 197 m alt., 14 June 2013, fr., <italic>Suddee et al. 4514</italic> (<bold><abbrev xmlns:xlink="http://www.w3.org/1999/xlink" content-type="institution" xlink:title="Bangkok Forest Herbarium" id="ABBRID0ECUAG" xlink:type="simple">BKF</abbrev></bold>); Ban Phaeng District, Phai Lom, Phu Langka National Park, Tat Pho Waterfall, 26 December 2019, <italic>Khammongkol 207</italic> (<bold><abbrev xmlns:xlink="http://www.w3.org/1999/xlink" content-type="institution" xlink:title="Bangkok Forest Herbarium" id="ABBRID0EJUAG" xlink:type="simple">BKF</abbrev></bold>). Chumphon Province: Lamae District, 12 December 2014, <italic>Sinbumroong 12122014-1</italic> (fr.) (<bold><abbrev xmlns:xlink="http://www.w3.org/1999/xlink" xlink:title="Bangkok Forest Herbarium" id="ABBRID0EQUAG" xlink:type="simple">BKF</abbrev></bold>); ibid., 8 May 2020, <italic>Sinbumroong 08052020-1</italic> (female fl.) (<bold><abbrev xmlns:xlink="http://www.w3.org/1999/xlink" xlink:title="Bangkok Forest Herbarium" id="ABBRID0EXUAG" xlink:type="simple">BKF</abbrev></bold>); Tha Sae District, 10 December 2020, <italic>Sinbumroong 10122020-1</italic> (fr.) (<bold><abbrev xmlns:xlink="http://www.w3.org/1999/xlink" xlink:title="Bangkok Forest Herbarium" id="ABBRID0E5UAG" xlink:type="simple">BKF</abbrev></bold>). Surat Thani Province: Tha Chana District, 4 April 2020, <italic>Sinbumroong &amp; Suekaew 04042020-1</italic> (fr.) (<bold><abbrev xmlns:xlink="http://www.w3.org/1999/xlink" xlink:title="Bangkok Forest Herbarium" id="ABBRID0EFVAG" xlink:type="simple">BKF</abbrev></bold>); Ban Ta Khun District, Ratchaprapa Dam, 12 Sep. 2020, <italic>Sinbumroong 12092020-1</italic> (male fl.) (<bold><abbrev xmlns:xlink="http://www.w3.org/1999/xlink" xlink:title="Bangkok Forest Herbarium" id="ABBRID0EMVAG" xlink:type="simple">BKF</abbrev></bold>).</p></tp:treatment-sec><tp:treatment-sec sec-type="distribution" id="SECID0EQVAG"><title>Distribution.</title><p>Laos, Thailand (Fig. <xref ref-type="fig" rid="F5">5</xref>).</p></tp:treatment-sec><tp:treatment-sec sec-type="ecology" id="SECID0E1VAG"><title>Ecology.</title><p>Scattered along streams in tropical rain forests and dry evergreen forests. The species occurs in the understorey at altitudes of 100–300 m. The canopy of the tropical rainforest in Kaeng Krung National Park, Surat Thani, where the species occurs, is dominated by <italic><tp:taxon-name><tp:taxon-name-part taxon-name-part-type="genus" reg="Anisoptera">Anisoptera</tp:taxon-name-part><tp:taxon-name-part taxon-name-part-type="species" reg="costata">costata</tp:taxon-name-part></tp:taxon-name></italic> Korth., <italic><tp:taxon-name><tp:taxon-name-part taxon-name-part-type="genus" reg="Artocarpus">Artocarpus</tp:taxon-name-part><tp:taxon-name-part taxon-name-part-type="species" reg="rigidus">rigidus</tp:taxon-name-part></tp:taxon-name></italic> Blume, <italic><tp:taxon-name><tp:taxon-name-part taxon-name-part-type="genus" reg="Dipterocarpus">Dipterocarpus</tp:taxon-name-part><tp:taxon-name-part taxon-name-part-type="species" reg="gracilis">gracilis</tp:taxon-name-part></tp:taxon-name></italic> Blume, <italic><tp:taxon-name><tp:taxon-name-part taxon-name-part-type="genus" reg="Dipterocarpus">Dipterocarpus</tp:taxon-name-part><tp:taxon-name-part taxon-name-part-type="species" reg="kerrii">kerrii</tp:taxon-name-part></tp:taxon-name></italic> King, <italic><tp:taxon-name><tp:taxon-name-part taxon-name-part-type="genus" reg="Palaquium">Palaquium</tp:taxon-name-part><tp:taxon-name-part taxon-name-part-type="species" reg="impressionervium">impressionervium</tp:taxon-name-part></tp:taxon-name></italic> Ng and <italic><tp:taxon-name><tp:taxon-name-part taxon-name-part-type="genus" reg="Parashorea">Parashorea</tp:taxon-name-part><tp:taxon-name-part taxon-name-part-type="species" reg="stellata">stellata</tp:taxon-name-part></tp:taxon-name></italic> Kurz. <italic><tp:taxon-name><tp:taxon-name-part taxon-name-part-type="genus" reg="Dacryodes">Dacryodes</tp:taxon-name-part><tp:taxon-name-part taxon-name-part-type="species" reg="rostrata">rostrata</tp:taxon-name-part></tp:taxon-name></italic> (Blume) H.J. Lam forms a high sub-canopy with <italic><tp:taxon-name><tp:taxon-name-part taxon-name-part-type="genus" reg="Hopea">Hopea</tp:taxon-name-part><tp:taxon-name-part taxon-name-part-type="species" reg="oblongifolia">oblongifolia</tp:taxon-name-part></tp:taxon-name></italic> Dyer, <italic><tp:taxon-name><tp:taxon-name-part taxon-name-part-type="genus" reg="Hydnocarpus">Hydnocarpus</tp:taxon-name-part><tp:taxon-name-part taxon-name-part-type="species" reg="castaneus">castaneus</tp:taxon-name-part></tp:taxon-name></italic> Hook. f. &amp; Thomson, <italic><tp:taxon-name><tp:taxon-name-part taxon-name-part-type="genus" reg="Mesua">Mesua</tp:taxon-name-part><tp:taxon-name-part taxon-name-part-type="species" reg="ferrea">ferrea</tp:taxon-name-part></tp:taxon-name></italic> L. and <italic><tp:taxon-name><tp:taxon-name-part taxon-name-part-type="genus" reg="Xerospermum">Xerospermum</tp:taxon-name-part><tp:taxon-name-part taxon-name-part-type="species" reg="noronhianum">noronhianum</tp:taxon-name-part></tp:taxon-name></italic> (Blume) Blume. Understorey species are <italic><tp:taxon-name><tp:taxon-name-part taxon-name-part-type="genus" reg="Barringtonia">Barringtonia</tp:taxon-name-part><tp:taxon-name-part taxon-name-part-type="species" reg="pauciflora">pauciflora</tp:taxon-name-part></tp:taxon-name></italic> King, <italic><tp:taxon-name><tp:taxon-name-part taxon-name-part-type="genus" reg="Diospyros">Diospyros</tp:taxon-name-part><tp:taxon-name-part taxon-name-part-type="species" reg="sumatrana">sumatrana</tp:taxon-name-part></tp:taxon-name></italic> Miq., <italic><tp:taxon-name><tp:taxon-name-part taxon-name-part-type="genus" reg="Hydnocarpus">Hydnocarpus</tp:taxon-name-part><tp:taxon-name-part taxon-name-part-type="species" reg="nanus">nanus</tp:taxon-name-part></tp:taxon-name></italic> King, <italic><tp:taxon-name><tp:taxon-name-part taxon-name-part-type="genus" reg="Koilodepas">Koilodepas</tp:taxon-name-part><tp:taxon-name-part taxon-name-part-type="species" reg="longifolium">longifolium</tp:taxon-name-part></tp:taxon-name></italic> Hook. f. and <italic><tp:taxon-name><tp:taxon-name-part taxon-name-part-type="genus" reg="Microdesmis">Microdesmis</tp:taxon-name-part><tp:taxon-name-part taxon-name-part-type="species" reg="caseariifolia">caseariifolia</tp:taxon-name-part></tp:taxon-name></italic> Planch. ex Hook.</p><fig id="F5" position="float" orientation="portrait"><object-id xmlns:xlink="http://www.w3.org/1999/xlink" content-type="doi" xlink:type="simple">10.3897/phytokeys.184.71045.figure5</object-id><object-id xmlns:xlink="http://www.w3.org/1999/xlink" content-type="arpha" xlink:type="simple">3CC8E90B-78D5-5355-8511-707B5BAC1CF0</object-id><label>Figure 5.</label><caption><p>Geographic distribution of <italic><tp:taxon-name><tp:taxon-name-part taxon-name-part-type="genus" reg="Diospyros">D.</tp:taxon-name-part><tp:taxon-name-part taxon-name-part-type="species" reg="dussaudii">dussaudii</tp:taxon-name-part></tp:taxon-name></italic>. The solid star and star represent newly recorded localities in Thailand and the solid circle and circle represent localities in Laos. The map was created with SimpleMappr (<ext-link xmlns:xlink="http://www.w3.org/1999/xlink" xlink:type="simple" ext-link-type="uri" xlink:href="http://www.simplemappr.net">http://www.simplemappr.net</ext-link>; <xref ref-type="bibr" rid="B23">Shorthouse 2010</xref>).</p></caption><graphic xmlns:xlink="http://www.w3.org/1999/xlink" xlink:href="phytokeys-184-067-g005.jpg" position="float" orientation="portrait" xlink:type="simple" id="oo_606152.jpg"><uri content-type="original_file" xlink:type="simple">https://binary.pensoft.net/fig/606152</uri></graphic></fig></tp:treatment-sec><tp:treatment-sec sec-type="conservation status" id="SECID0ER3AG"><title>Conservation status.</title><p>As the Laotian population remains unknown, we have classified the species as Data Deficient (<abbrev xmlns:xlink="http://www.w3.org/1999/xlink" xlink:title="Data Deficient" id="ABBRID0EX3AG" xlink:type="simple">DD</abbrev>) based on IUCN Red List Criteria (<xref ref-type="bibr" rid="B25">IUCN 2019</xref>).</p></tp:treatment-sec><tp:treatment-sec sec-type="phenology" id="SECID0E63AG"><title>Phenology.</title><p>Flowering May–October, fruiting May–April.</p></tp:treatment-sec><tp:treatment-sec sec-type="notes" id="SECID0EE4AG"><title>Note.</title><p>When mature, specimens from peninsular Thailand exhibit hairy branches, whereas those collected from Phu Langka National Park have glabrous or glabrescent branches. The Laos specimens match those from Phu Langka National Park.</p><p>As mentioned in <xref ref-type="bibr" rid="B15">Newman et al. (2007b)</xref>, duplicates of Laotian specimens were deposited in three other herbaria in Laos, as well as at P. However, we were unable to study the specimens in Laos due to the COVID-19 pandemic. It is unsurprising that only a few specimens were collected from Laos because Laos has a low rate of botanical collection (<xref ref-type="bibr" rid="B12">Middleton et al. 2019</xref>).</p></tp:treatment-sec><tp:treatment-sec sec-type="GenBank accession no" id="SECID0ET4AG"><title>GenBank accession no.</title><p>Sinbumroong 12122014-1: <ext-link xmlns:xlink="http://www.w3.org/1999/xlink" ext-link-type="gen" xlink:href="MZ457089" xlink:type="simple">MZ457089</ext-link> (<italic>rbcL</italic>), <ext-link xmlns:xlink="http://www.w3.org/1999/xlink" ext-link-type="gen" xlink:href="MZ457093" xlink:type="simple">MZ457093</ext-link> (<italic>atpB</italic>), <ext-link xmlns:xlink="http://www.w3.org/1999/xlink" ext-link-type="gen" xlink:href="MZ457101" xlink:type="simple">MZ457101</ext-link> (<italic>matK</italic> and <italic>trnK</italic> intron), <ext-link xmlns:xlink="http://www.w3.org/1999/xlink" ext-link-type="gen" xlink:href="MZ457097" xlink:type="simple">MZ457097</ext-link> (<italic>ndhF</italic>), <ext-link xmlns:xlink="http://www.w3.org/1999/xlink" ext-link-type="gen" xlink:href="MZ457105" xlink:type="simple">MZ457105</ext-link> (<italic>trnL</italic> intron and <italic>trnL</italic>-<italic>trnF</italic> spacer) and <ext-link xmlns:xlink="http://www.w3.org/1999/xlink" ext-link-type="gen" xlink:href="MZ457109" xlink:type="simple">MZ457109</ext-link> (<italic>trnS</italic>-<italic>trnG</italic> spacer). Sinbumroong &amp; Suekaew 04042020-1: <ext-link xmlns:xlink="http://www.w3.org/1999/xlink" ext-link-type="gen" xlink:href="MZ457090" xlink:type="simple">MZ457090</ext-link> (<italic>rbcL</italic>), <ext-link xmlns:xlink="http://www.w3.org/1999/xlink" ext-link-type="gen" xlink:href="MZ457094" xlink:type="simple">MZ457094</ext-link> (<italic>atpB</italic>), <ext-link xmlns:xlink="http://www.w3.org/1999/xlink" ext-link-type="gen" xlink:href="MZ457102" xlink:type="simple">MZ457102</ext-link> (<italic>matK</italic> and <italic>trnK</italic> intron), <ext-link xmlns:xlink="http://www.w3.org/1999/xlink" ext-link-type="gen" xlink:href="MZ457098" xlink:type="simple">MZ457098</ext-link> (<italic>ndhF</italic>), <ext-link xmlns:xlink="http://www.w3.org/1999/xlink" ext-link-type="gen" xlink:href="MZ457106" xlink:type="simple">MZ457106</ext-link> (<italic>trnL</italic> intron and <italic>trnL</italic>-<italic>trnF</italic> spacer) and <ext-link xmlns:xlink="http://www.w3.org/1999/xlink" ext-link-type="gen" xlink:href="MZ457110" xlink:type="simple">MZ457110</ext-link> (<italic>trnS</italic>-<italic>trnG</italic> spacer). Sinbumroong 12092020-1: <ext-link xmlns:xlink="http://www.w3.org/1999/xlink" ext-link-type="gen" xlink:href="MZ457091" xlink:type="simple">MZ457091</ext-link> (<italic>rbcL</italic>), <ext-link xmlns:xlink="http://www.w3.org/1999/xlink" ext-link-type="gen" xlink:href="MZ457095" xlink:type="simple">MZ457095</ext-link> (<italic>atpB</italic>), <ext-link xmlns:xlink="http://www.w3.org/1999/xlink" ext-link-type="gen" xlink:href="MZ457103" xlink:type="simple">MZ457103</ext-link> (<italic>matK</italic> and <italic>trnK</italic> intron), <ext-link xmlns:xlink="http://www.w3.org/1999/xlink" ext-link-type="gen" xlink:href="MZ457099" xlink:type="simple">MZ457099</ext-link> (<italic>ndhF</italic>), <ext-link xmlns:xlink="http://www.w3.org/1999/xlink" ext-link-type="gen" xlink:href="MZ457107" xlink:type="simple">MZ457107</ext-link> (<italic>trnL</italic> intron and <italic>trnL</italic>-<italic>trnF</italic> spacer) and <ext-link xmlns:xlink="http://www.w3.org/1999/xlink" ext-link-type="gen" xlink:href="MZ457111" xlink:type="simple">MZ457111</ext-link> (<italic>trnS</italic>-<italic>trnG</italic> spacer). Khammongkol 207: <ext-link xmlns:xlink="http://www.w3.org/1999/xlink" ext-link-type="gen" xlink:href="MZ457092" xlink:type="simple">MZ457092</ext-link> (<italic>rbcL</italic>), <ext-link xmlns:xlink="http://www.w3.org/1999/xlink" ext-link-type="gen" xlink:href="MZ457096" xlink:type="simple">MZ457096</ext-link> (<italic>atpB</italic>), <ext-link xmlns:xlink="http://www.w3.org/1999/xlink" ext-link-type="gen" xlink:href="MZ457104" xlink:type="simple">MZ457104</ext-link> (<italic>matK</italic> and <italic>trnK</italic> intron), <ext-link xmlns:xlink="http://www.w3.org/1999/xlink" ext-link-type="gen" xlink:href="MZ457100" xlink:type="simple">MZ457100</ext-link> (<italic>ndhF</italic>), <ext-link xmlns:xlink="http://www.w3.org/1999/xlink" ext-link-type="gen" xlink:href="MZ457108" xlink:type="simple">MZ457108</ext-link> (<italic>trnL</italic> intron and <italic>trnL</italic>-<italic>trnF</italic> spacer) and <ext-link xmlns:xlink="http://www.w3.org/1999/xlink" ext-link-type="gen" xlink:href="MZ457112" xlink:type="simple">MZ457112</ext-link> (<italic>trnS</italic>-<italic>trnG</italic> spacer).</p></tp:treatment-sec><tp:treatment-sec><!--Section generated to contain objects referenced in tp:taxon-treatment.--><fig id="F1" position="float" orientation="portrait"><object-id xmlns:xlink="http://www.w3.org/1999/xlink" content-type="doi" xlink:type="simple">10.3897/phytokeys.184.71045.figure1</object-id><object-id xmlns:xlink="http://www.w3.org/1999/xlink" content-type="arpha" xlink:type="simple">CB1559BC-7C00-5C46-AD13-41A59E113472</object-id><label>Figure 1.</label><caption><p>Type specimens of <italic><tp:taxon-name><tp:taxon-name-part taxon-name-part-type="genus" reg="Diospyros">D.</tp:taxon-name-part><tp:taxon-name-part taxon-name-part-type="species" reg="dussaudii">dussaudii</tp:taxon-name-part></tp:taxon-name></italic> (M. Dussaud 120) deposited at P. <bold>A, B</bold> lectotype, P00721485, <bold>C</bold> isolectotype, P00721486 and <bold>D</bold> isolectotype, P02141495.</p></caption><graphic xmlns:xlink="http://www.w3.org/1999/xlink" xlink:href="phytokeys-184-067-g001.jpg" position="float" orientation="portrait" xlink:type="simple" id="oo_606148.jpg"><uri content-type="original_file" xlink:type="simple">https://binary.pensoft.net/fig/606148</uri></graphic></fig></tp:treatment-sec><ref-list><ref id="B23"><mixed-citation xmlns:xlink="http://www.w3.org/1999/xlink" xlink:type="simple"><person-group><name name-style="western"><surname>Shorthouse</surname><given-names>DP</given-names></name></person-group> (<year>2010</year>) SimpleMappr, an online tool to produce publication-quality point maps. <ext-link xlink:type="simple" ext-link-type="uri" xlink:href="http://www.simplemappr.net">http://www.simplemappr.net</ext-link> [accessed 21 December 2020]</mixed-citation></ref><ref id="B25"><mixed-citation xmlns:xlink="http://www.w3.org/1999/xlink" xlink:type="simple"><institution xlink:type="simple">IUCN</institution> (<year>2019</year>) Guidelines for using the IUCN Red List Categories and Criteria. Version 14. Prepared by the Standards and Petitions Committee. <ext-link xlink:type="simple" ext-link-type="uri" xlink:href="http://www.iucnredlist.org/documents/RedListGuidelines.pdf">http://www.iucnredlist.org/documents/RedListGuidelines.pdf</ext-link> [accessed on 1 April 2021]</mixed-citation></ref><ref id="B15"><mixed-citation xmlns:xlink="http://www.w3.org/1999/xlink" xlink:type="simple"><person-group><name name-style="western"><surname>Newman</surname><given-names>M</given-names></name><name name-style="western"><surname>Thomas</surname><given-names>P</given-names></name><name name-style="western"><surname>Lanorsavanh</surname><given-names>S</given-names></name><name name-style="western"><surname>Ketphanh</surname><given-names>S</given-names></name><name name-style="western"><surname>Svengsuksa</surname><given-names>B</given-names></name><name name-style="western"><surname>Lamxay</surname><given-names>V</given-names></name></person-group> (<year>2007b</year>) <article-title>New records of angiosperms and pteridophytes in the flora of Laos.</article-title><source>Edinburgh Journal of Botany</source><volume>64</volume>(<issue>2</issue>): <fpage>225</fpage>–<lpage>251</lpage>. <ext-link xlink:type="simple" ext-link-type="doi" xlink:href="10.1017/S0960428607000923">https://doi.org/10.1017/S0960428607000923</ext-link></mixed-citation></ref><ref id="B12"><mixed-citation xmlns:xlink="http://www.w3.org/1999/xlink" xlink:type="simple"><person-group><name name-style="western"><surname>Middleton</surname><given-names>DJ</given-names></name><name name-style="western"><surname>Armstrong</surname><given-names>K</given-names></name><name name-style="western"><surname>Baba</surname><given-names>Y</given-names></name><name name-style="western"><surname>Balslev</surname><given-names>H</given-names></name><name name-style="western"><surname>Chayamarit</surname><given-names>K</given-names></name><name name-style="western"><surname>Chung</surname><given-names>RCK</given-names></name><name name-style="western"><surname>Conn</surname><given-names>BJ</given-names></name><name name-style="western"><surname>Fernando</surname><given-names>ES</given-names></name><name name-style="western"><surname>Fujikawa</surname><given-names>K</given-names></name><name name-style="western"><surname>Kiew</surname><given-names>R</given-names></name><name name-style="western"><surname>Luu</surname><given-names>HT</given-names></name><name name-style="western"><surname>Aung</surname><given-names>MM</given-names></name><name name-style="western"><surname>Newman</surname><given-names>MF</given-names></name><name name-style="western"><surname>Tagane</surname><given-names>S</given-names></name><name name-style="western"><surname>Tanaka</surname><given-names>N</given-names></name><name name-style="western"><surname>Thomas</surname><given-names>DC</given-names></name><name name-style="western"><surname>Tran</surname><given-names>TB</given-names></name><name name-style="western"><surname>Utteridge</surname><given-names>TMA</given-names></name><name name-style="western"><surname>van Welzen</surname><given-names>PC</given-names></name><name name-style="western"><surname>Widyatmoko</surname><given-names>D</given-names></name><name name-style="western"><surname>Yahara</surname><given-names>T</given-names></name><name name-style="western"><surname>Wong</surname><given-names>KM</given-names></name></person-group> (<year>2019</year>) <article-title>Progress on Southeast Asia’s Flora projects.</article-title><source>Gardens’ Bulletin (Singapore)</source><volume>71</volume>(<issue>2</issue>): <fpage>267</fpage>–<lpage>319</lpage>. <ext-link xlink:type="simple" ext-link-type="doi" xlink:href="10.26492/gbs71(2).2019-02">https://doi.org/10.26492/gbs71(2).2019-02</ext-link></mixed-citation></ref></ref-list></tp:taxon-treatment>
